# Supplementary material for: Empirical analysis of the impact of the digital economy on the green transformation of manufacturing: Evidence from China
Source: PLoS One. 2023 Aug 23;18(8):e0289968. doi: 10.1371/journal.pone.0289968 (PMC10446184; doi:10.1371/journal.pone.0289968)
Supplement: S1 File — (ZIP) [file pone.0289968.s001.zip]

Archive with 3 entries (3 files):
- S1-file -Control variables.xlsx
- S1-file -Digital economy development index.xlsx
- S1-file -Explained variable.xlsx
