# Supplementary material for: Empirical analysis of the impact of the digital economy on the green transformation of manufacturing: Evidence from China
Source: PLoS One. 2023 Aug 23;18(8):e0289968. doi: 10.1371/journal.pone.0289968 (PMC10446184; doi:10.1371/journal.pone.0289968)
Supplement: S1 File — (ZIP) [file pone.0289968.s001.zip › S1-file -Control variables.xlsx]

## Sheet: Control variable
Control variables
Control variable	Level of Economic Development
	Trade Openness		Per capita GDP													Trade Openness												Intensity of foreign direct investment												Environmental Regulation
	Intensity of foreign direct investment		Provinces	2011	2012	2013	2014	2015	2016	2017	2018	2019	2020		Provinces	2011	2012	2013	2014	2015	2016	2017	2018	2019	2020		Provinces	2011	2012	2013	2014	2015	2016	2017	2018	2019	2020		Provinces	2011	2012	2013	2014	2015	2016	2017	2018	2019	2020
	Environmental Regulation		Beijing	86365	93078	101023	107472	114662	124516	137596	153095	164563	164889		Beijing	1.49578	1.4158	1.33969	1.19621	0.850841	0.689135	0.715629	0.822334	0.775457	0.615123		Beijing	764.94	934.15	1018.54	904.97	1035.75	1104.9	1174.05	1096.91	1019.78	1018.9		Beijing	0.00448654	0.789819	0.865801	0.876798	0.833803	0.863275	0.740478	0.74127	0.710826	0.46506
	Policy Support		Tianjin	61137	65346	68937	71198	71021	73830	79837	85757	90058	101614		Tianjin	0.841026	0.843952	0.852768	0.83045	0.693292	0.590326	0.598579	0.605316	0.500773	0.498253		Tianjin	1220.72	1396.31	1541.51	1504.36	1459.27	2068.17	2677.07	1953.03	1228.99	1252.31		Tianjin	0.00176348	0.997802	0.99365	0.993878	0.98577	0.989933	0.988726	0.989298	0.969413	0.9954
Mediator variable	Green Technology Innovation		Hebei	29631	31770	33187	34260	35653	38233	40883	43108	46182	48564		Hebei	0.165429	0.144607	0.149391	0.156766	0.128792	0.108189	0.107388	0.109478	0.10952	0.11752		Hebei	942.03	1191.4	1134.12	1065.35	959.65	892.51	825.37	799.84	774.31	971.71		Hebei	0.000737228	0.380926	0.424036	0.43475	0.562592	0.555271	0.932528	0.572751	0.520585	0.553974
	Industrial structure upgrade		Shanxi	30400	32435	33111	33237	32375	32526	39232	43010	45549	50528		Shanxi	0.0893158	0.0849813	0.0869431	0.0885814	0.0818633	0.0920489	0.0783147	0.0858697	0.0816425	0.0816667		Shanxi	354.3	406.16	507.27	459.87	412.36	393.44	374.52	424.04	473.56	437.18		Shanxi	0.000655395	0.697002	0.649237	0.651717	0.554098	0.483619	0.427357	0.356829	0.374457	0.402252
			Neimenggu	38185	42120	45684	48610	51633	54816	59017	63772	67852	72062		Neimenggu	0.0832556	0.0709728	0.0694886	0.079018	0.0648896	0.0557142	0.061461	0.0641578	0.0611187	0.057875		Neimenggu	486.67	623.95	959.74	799.75	774.83	843.65	912.47	678.19	443.91	313.8		Neimenggu	0.00230791	0.450969	0.497197	0.571766	0.461435	0.458727	0.365641	0.37284	0.268563	0.35245
			Liaoning	37350	40694	43758	45608	46069	46557	49603	53872	57067	58872		Liaoning	0.387552	0.384901	0.393338	0.375711	0.313331	0.28014	0.303014	0.321715	0.279664	0.2492		Liaoning	1442.42	1730.88	1854.86	1726.12	1826.5	1877.78	1929.06	1833.5	1737.94	1663.55		Liaoning	0.00211747	0.434828	0.438798	0.373923	0.309213	0.410262	0.72585	0.413093	0.4533	0.449659
			Jilin	28146	31558	34273	36218	36391	38011	40077	41516	43475	50800		Jilin	0.188248	0.186812	0.180835	0.174698	0.124367	0.116802	0.112052	0.121277	0.106395	0.0993183		Jilin	526.86	484.77	501.08	479.49	468.83	419.34	369.85	323.185	276.52	857.03		Jilin	0.0111795	0.675983	0.808516	0.703463	0.554503	0.557664	0.707037	0.44721	0.432498	0.514756
			Heilongjiang	25915	28732	30901	31744	30583	31258	32454	33977	36001	42635		Heilongjiang	0.255913	0.225218	0.216558	0.210953	0.118631	0.0917685	0.101582	0.135824	0.132097	0.10711		Heilongjiang	339.78	388.18	417.19	478.11	487.72	478.48	469.24	416.875	364.51	283.99		Heilongjiang	0.000614957	0.735994	0.680123	0.644618	0.574783	0.516138	0.874129	0.446818	0.443569	0.46772
			Shanghai	86061	90127	96773	104402	111081	123628	136109	148744	156587	155768		Shanghai	1.44321	1.35245	1.25511	1.21815	1.10276	0.957898	0.954563	0.945103	0.858115	0.859234		Shanghai	2749.37	2847.22	2840.53	2807.47	2942.82	2937.26	2931.7	2832.7	2733.69	2835.45		Shanghai	0.0123372	0.973254	0.971044	0.975171	0.961456	0.957143	0.940036	0.940491	0.939631	0.940851
			Jiangsu	61947	67896	74844	81550	89426	96840	107150	115930	122398	121231		Jiangsu	0.729175	0.673448	0.612524	0.573719	0.505319	0.434559	0.454075	0.470115	0.421137	0.413038		Jiangsu	6875.8	7367.44	7748.59	7946.85	7983.49	8285.42	8587.35	7935.25	7283.15	7193.3		Jiangsu	0.00909646	0.913693	0.967403	0.968262	0.953836	0.915272	0.901309	0.941343	0.904776	0.915417
			Zhejiang	58398	62856	68036	72730	78768	84921	93186	101813	107814	100620		Zhejiang	0.641	0.599682	0.593606	0.585472	0.526062	0.470098	0.475962	0.491972	0.472556	0.499028		Zhejiang	1937.9	2066.87	2091.62	2190.83	2025.26	1901.9	1778.54	1873.53	1968.51	2191.3		Zhejiang	0.00715965	0.915179	0.951488	0.947438	0.95029	0.926812	0.771643	0.942252	0.890736	0.990198
			Anhui	27314	30683	34256	37184	38983	42641	47671	54078	58072	63426		Anhui	0.126891	0.14136	0.145951	0.144127	0.132504	0.111422	0.120144	0.121945	0.123114	0.134291		Anhui	400.99	510.7	565.73	604.75	552.23	547.61	542.99	540.605	538.22	615.61		Anhui	0.00185388	0.85391	0.876454	0.872167	0.900758	0.855923	0.843057	0.929595	0.894299	0.858264
			Fujian	48341	54073	59835	65810	70162	76778	86943	98542	106966	105818		Fujian	0.528666	0.509735	0.496591	0.469444	0.415512	0.349569	0.333526	0.31971	0.301119	0.30604		Fujian	1249.24	1331.44	1382.16	1326.75	1144.07	1008.7	873.33	1156.03	1438.72	1217.2		Fujian	0.000992097	0.892152	0.883872	0.884817	0.763519	0.694763	0.973572	0.623215	0.711582	0.664571
			Jiangxi	25885	28486	31686	34571	36850	40159	43868	49013	52865	56871		Jiangxi	0.179286	0.172186	0.169597	0.180002	0.166759	0.143669	0.144793	0.140003	0.136161	0.149065		Jiangxi	482.29	543.84	620.65	567.24	760.61	799	837.39	646.41	455.43	513.86		Jiangxi	0.0015731	0.545286	#VALUE!	0.565648	0.570845	0.387604	0.914853	0.372255	0.457521	0.455019
			Shandong	40639	44464	48763	52016	56312	59375	63162	66472	70129	72151		Shandong	0.398529	0.377257	0.371556	0.359969	0.287221	0.26322	0.277095	0.28955	0.277879	0.288995		Shandong	2507.61	3134.13	2834.17	3532.85	3322.64	3285.79	3248.94	2721.15	2193.37	1758.04		Shandong	0.0336627	0.930785	0.942856	0.95732	0.92479	0.843003	0.89841	0.795235	0.812807	0.784825
			Henan	28009	30820	33618	36686	39209	42341	46959	52114	55825	55435		Henan	0.0818084	0.117905	0.125098	0.124026	0.13131	0.116774	0.114302	0.109454	0.101362	0.116726		Henan	564.07	516.42	533.43	638.79	677.54	633.58	589.62	497.985	406.35	452.35		Henan	0.00270485	0.760436	0.766192	0.773933	0.778155	0.73555	0.776223	0.735544	0.58048	0.746858
			Hubei	34738	39163	43838	48630	52015	56836	63180	71109	76712	74440		Hubei	0.111156	0.0933831	0.0946129	0.100581	0.0990796	0.0779438	0.0821339	0.082899	0.0830439	0.0945645		Hubei	1068.48	1070.5	1056.07	1267.12	1373.04	1426.98	1480.92	1330.02	1179.12	1147.84		Hubei	0.00353485	0.753783	0.757401	0.766766	0.677806	0.575491	0.886522	0.593195	0.682952	0.687437
			Hunan	28734	32048	35328	38549	42216	45356	49448	52809	57746	62900		Hunan	0.0661004	0.0683078	0.0705694	0.0786238	0.067765	0.0561385	0.0703024	0.0844295	0.103978	0.111656		Hunan	243.39	293.36	393.05	384.16	403.85	418.87	433.89	426.635	419.38	396.91		Hunan	0.022904	0.639237	0.641968	0.636018	0.657171	0.750752	0.692301	0.826137	0.741356	0.75
			Guangdong	50676	54038	58860	63809	69283	75213	82686	88781	94448	88210		Guangdong	1.13597	1.13924	1.15265	1.04227	0.903018	0.767371	0.724951	0.716139	0.633571	0.610194		Guangdong	4110.29	4640.39	4861.55	4990.36	4830.19	4526.64	4223.09	4772.08	5321.07	4897.25		Guangdong	0.0120022	0.871345	0.0084982	0.863711	0.909788	0.874153	0.955289	0.837697	0.81962	0.810916
			Guangxi	22258	24238	26483	28687	30990	33458	36595	40012	42964	44309		Guangxi	0.149661	0.172155	0.174048	0.196958	0.22787	0.195042	0.214718	0.209496	0.212017	0.209748		Guangxi	363.8	517.94	573.39	558.07	666.78	650.18	633.58	629.005	624.43	705.11		Guangxi	0.00181363	0.674162	0.706781	0.629296	0.628924	0.646728	0.831207	0.567892	0.513249	0.486047
			Hainan	28224	31627	34974	38349	41164	44752	48810	52801	56740	55131		Hainan	0.341707	0.338875	0.317417	0.303548	0.246859	0.18312	0.152237	0.171139	0.162843	0.162087		Hainan	228.54	225.94	355.44	336.88	322.48	305.66	288.84	250.755	212.67	191.11		Hainan	0.000285198	0.617028	0.653185	0.531605	0.635071	0.639394	0.921305	0.425629	0.508439	0.677871
			Chongqing	35017	39548	44049	49062	53398	59433	65538	69901	75828	78170		Chongqing	0.189712	0.30283	0.348006	0.430701	0.3064	0.229803	0.219057	0.241566	0.234717	0.24861		Chongqing	310.83	425.29	646.97	691.65	744.19	768.98	793.77	809.235	824.7	821.54		Chongqing	0.00170952	0.824748	0.852363	0.863165	0.857143	0.788396	0.706011	0.706125	0.73758	0.840229
			Sichuan	26163	29669	32772	35565	37129	40251	45768	51556	55472	58126		Sichuan	0.149628	0.163172	0.160718	0.160373	0.111345	0.0982004	0.118586	0.138333	0.140076	0.158755		Sichuan	524.93	567.29	1137.35	945.14	682.74	872.41	1062.08	852.43	642.78	672.55		Sichuan	0.00614689	0.458926	0.412662	0.434146	0.447142	0.39201	0.809619	0.397354	0.356218	0.379521
			Guizhou	16165	19394	22825	26171	29956	33291	38137	42767	46433	46267		Guizhou	0.0574436	0.0649169	0.0686241	0.0774992	0.0765215	0.0318998	0.0395955	0.032683	0.0258508	0.029288		Guizhou	44.76	57.05	63.46	80.27	43.41	52.39	61.37	60.19	59.01	109.2		Guizhou	0.00170434	0.617594	0.507685	0.583293	0.607938	0.58429	0.340936	0.556078	0.494424	0.69462
			Yunnan	20629	23891	27447	29874	31642	34416	38629	43366	47944	51975		Yunnan	0.111088	0.124976	0.130212	0.139163	0.10805	0.0802465	0.0837268	0.0943759	0.0957509	0.105313		Yunnan	154.59	175.17	171.52	148.4	173.06	176.91	180.76	141.56	102.36	82.86		Yunnan	0.00506135	0.494962	0.524565	0.498321	0.510171	0.509831	0.359016	0.39082	0.411335	0.518514
			Xizang	20265	23249	26731	29852	32517	35844	40408	45476	48902	52345		Xizang	0.14661	0.318211	0.264527	0.158377	0.0578268	0.0439956	0.0422444	0.0308252	0.027323	0.0107716		Xizang	4.48	4.36	4.15	3.81	3.46	3.08	2.7	34.695	66.69	63.81		Xizang	0	0.0163943	0.0138305	0.0208828	0.03	0.0305164	0.00757429	0.0183246	0.0210526	0.0953608
			Shanxi	32562	37733	42318	46167	47301	50081	56154	62195	66649	66292		Shanxi	0.0794014	0.0690644	0.0835221	0.103781	0.11246	0.103777	0.123566	0.146944	0.130584	0.137627		Shanxi	301.91	361.8	379.83	714.12	809.53	807.16	804.79	656.565	508.34	971.48		Shanxi	0.00243339	0.61288	0.635154	0.629312	0.654019	0.767692	0.857158	0.355719	0.376997	0.518343
			Gansu	18801	20978	23313	25202	25264	26520	28026	30797	32995	35995		Gansu	0.119597	0.108926	0.112326	0.0874878	0.0800465	0.0652842	0.0434171	0.0489702	0.0417886	0.0404762		Gansu	90.3	97.16	100.75	85.52	117.01	115.65	114.29	115.235	116.18	66.42		Gansu	0.00166774	0.538586	0.558638	0.502562	0.528674	0.516205	0.907147	0.45988	0.42386	0.514495
			Qinghai	24220	26784	29772	31824	34322	38213	41366	45738	48570	50819		Qinghai	0.0444921	0.0499791	0.0540366	0.0613631	0.0634884	0.0446938	0.0175569	0.0174649	0.012226	0.00730723		Qinghai	52.86	56.36	59.36	60.51	54.69	62.21	69.73	41.45	13.17	29.69		Qinghai	0.00468996	0.555313	0.549227	0.563377	0.487423	0.499352	0.931576	0.550323	0.593023	0.438311
			Ningxia	30365	33125	35772	37605	38805	41427	47177	51248	54217	54528		Ningxia	0.0780926	0.0686546	0.0912348	0.145003	0.0956776	0.0771785	0.10393	0.0710083	0.0614417	0.030006		Ningxia	33.68	33.81	37.54	43.09	42.35	41.48	40.61	37.8	34.99	56.19		Ningxia	0.00293351	0.690384	0.7318	0.792656	0.621283	0.521282	0.324507	0.390609	0.37233	0.4626
			Xinjiang	29757	33375	37325	40609	39959	40484	46089	51950	54280	53593		Xinjiang	0.230572	0.224132	0.216745	0.197137	0.139486	0.120872	0.121643	0.103048	0.115075	0.10224		Xinjiang	42.28	60.85	85.1	97.53	99.94	116.29	132.64	122.56	112.48	115.82		Xinjiang	0.0103485	0.515627	0.51858	0.556378	0.569049	0.485346	0.936885	0.456142	0.495252	0.433291
				Green Technology Innovation
			Provinces	2011	2012	2013	2014	2015	2016	2017	2018	2019	2020
			Beijing	9238	11024	13310	12259	10580	10304	10490	11010	12142	13188
			Tianjin	14658	12219	11977	13213	9800	10767	11373	11797	12714	14449
			Hebei	6292	7541	7194	8024	7489	8428	10238	11449	14913	20229
			Shanxi	2171	2726	2938	2426	1910	2206	3119	3913	4778	6539
			Neimenggu	1314	1567	1581	1570	1228	1509	1606	1686	1996	2527
			Liaoning	7416	8641	8568	8857	5494	6910	8228	9876	12212	14329
			Jilin	2631	2683	6516	2356	2548	2470	2791	2842	3511	3741
			Heilongjiang	4148	3384	3438	3624	2760	2677	3252	3036	3658	4501
			Shanghai	15726	17042	17295	18927	14378	15046	16121	18259	20836	22755
			Jiangsu	38009	53973	58353	62306	57204	64029	69653	80921	95797	102826
			Zhejiang	34186	41874	47778	51466	55123	63124	72083	87445	110063	133346
			Anhui	11174	15137	17320	18185	17025	19920	22904	25728	27734	32863
			Fujian	6721	9123	10534	10736	9737	11833	14971	18067	22275	27029
			Jiangxi	2870	3241	4381	5139	4635	8371	11689	15614	20589	23138
			Shandong	23040	28171	31100	34050	28306	32952	38273	40440	44196	59946
			Henan	7880	9106	11150	11341	9780	10385	13058	16230	19035	22244
			Hubei	8633	9629	10722	11678	8934	10450	12460	15372	17737	20290
			Hunan	7525	8418	9089	9758	6402	7632	10204	15020	21343	26253
			Guangdong	32879	43314	47387	49177	43456	66843	103149	121523	146954	166140
			Guangxi	3468	3320	3332	3328	2781	3217	3232	3444	4846	6502
			Hainan	426	594	704	843	500	512	549	706	835	1018
			Chongqing	4612	5693	6820	8580	7352	9243	11227	12812	14274	16907
			Sichuan	10035	11656	12681	13374	6971	8846	11583	13962	17648	22133
			Guizhou	1749	1978	1908	1802	1623	2231	2537	3102	4235	4993
			Yunnan	1485	1512	1903	2123	2503	3834	4208	4150	5661	5532
			Xizang	7	11	8	16	16	24	22	38	39	52
			Shanxi	5035	6052	6491	6684	4434	4506	5093	6103	7595	9810
			Gansu	1192	1759	1629	1817	1291	1222	1209	1279	1458	1565
			Qinghai	94	103	111	130	121	126	369	195	259	308
			Ningxia	887	1131	966	1049	981	1102	1194	1350	1448	1777
			Xinjiang	731	826	1103	1025	924	1153	976	936	1018	1195
				advancement of industrial structure												rationalization of industrial structure
			Provinces	2011	2012	2013	2014	2015	2016	2017	2018	2019	2020		Provinces	2011	2012	2013	2014	2015	2016	2017	2018	2019	2020
			Beijing	3.29467	3.36758	3.44334	3.65848	4.03548	4.16526	4.23668	4.34759	5.16924	5.29682		Beijing	0.0331381	0.0313245	0.0295136	0.0270167	0.0267321	0.0285597	0.0290229	0.0286712	0.0248887	0.0155902
			Tianjin	0.880391	0.909157	0.948926	1.00819	1.11954	1.33316	1.42049	1.44907	1.80108	1.88787		Tianjin	0.0724495	0.0670943	0.058252	0.0607303	0.061521	0.0537643	0.0529251	0.0508431	0.0345094	0.0224531
			Hebei	0.646245	0.670171	0.680045	0.730097	0.832689	0.873092	0.949131	1.03692	1.32297	1.37746		Hebei	0.177685	0.159576	0.145012	0.144289	0.140461	0.148188	0.153874	0.151248	0.139821	0.0450862
			Shanxi	0.596943	0.695671	0.74135	0.902252	1.30703	1.43898	1.18461	1.26789	1.17386	1.17646		Shanxi	0.36292	0.320437	0.290815	0.273374	0.256124	0.252811	0.281742	0.277209	0.307414	0.163505
			Neimenggu	0.624046	0.639721	0.676866	0.770034	0.801449	0.927919	1.25737	1.28217	1.25101	1.23276		Neimenggu	0.481372	0.457834	0.398963	0.366674	0.381178	0.375688	0.301342	0.301806	0.296533	0.218565
			Liaoning	0.671402	0.715024	0.734895	0.831178	1.01542	1.33239	1.33776	1.32238	1.38497	1.42853		Liaoning	0.229849	0.218516	0.188344	0.181245	0.174283	0.155677	0.167149	0.176324	0.0611418	0.133257
			Jilin	0.655782	0.650856	0.672752	0.685168	0.779527	0.895557	0.978874	1.17036	1.52478	1.48677		Jilin	0.367344	0.353349	0.310189	0.286118	0.262483	0.268455	0.26198	0.22235	0.138968	0.216167
			Heilongjiang	0.718734	0.917633	1.00502	1.24154	1.59482	1.88946	2.18609	2.31453	1.8851	1.94537		Heilongjiang	0.293567	0.20896	0.161105	0.122875	0.106978	0.0938141	0.0847205	0.0864641	0.0336415	0.0424769
			Shanghai	1.40553	1.55309	1.67482	1.87026	2.13023	2.33907	2.27117	2.34707	2.69462	2.75112		Shanghai	0.0167941	0.0240803	0.020639	0.0180388	0.0216784	0.0248239	0.0206611	0.0204488	0.0215626	0.0219488
			Jiangsu	0.826964	0.86712	0.908146	0.991735	1.06371	1.11762	1.1168	1.14441	1.15347	1.21999		Jiangsu	0.0937556	0.0862478	0.082664	0.0812976	0.0738009	0.0748305	0.0729389	0.0703578	0.0662786	0.0486187
			Zhejiang	0.856523	0.905569	0.939857	1.00238	1.0827	1.13668	1.24155	1.30709	1.26805	1.36415		Zhejiang	0.0565876	0.0574062	0.0531772	0.0585459	0.058481	0.0528394	0.0529601	0.0521494	0.0449313	0.00789741
			Anhui	0.598835	0.598466	0.604272	0.666086	0.785808	0.84746	0.903349	0.977217	1.22966	1.26497		Anhui	0.254788	0.234857	0.214808	0.188807	0.161916	0.157293	0.15487	0.157006	0.157773	0.095737
			Fujian	0.758473	0.75944	0.751905	0.761113	0.82641	0.876568	0.951699	0.939619	0.933693	1.02528		Fujian	0.107199	0.0972352	0.0933055	0.093435	0.0890219	0.0865508	0.0888529	0.0883343	0.0983334	0.0591606
			Jiangxi	0.613594	0.646165	0.655766	0.701143	0.777409	0.879426	0.887317	0.961662	1.07498	1.1155		Jiangxi	0.18674	0.16618	0.15574	0.145757	0.130369	0.123116	0.122754	0.118477	0.109528	0.0530517
			Shandong	0.723271	0.776967	0.821196	0.897597	0.96783	1.01302	1.05815	1.12591	1.32953	1.3684		Shandong	0.193645	0.181767	0.164328	0.15579	0.144938	0.15074	0.150154	0.148349	0.140092	0.106198
			Henan	0.518032	0.549272	0.57791	0.727507	0.830213	0.877252	0.914833	0.986241	1.10219	1.17017		Henan	0.253436	0.237576	0.212724	0.216193	0.201449	0.207429	0.202207	0.190306	0.189854	0.0840069
			Hubei	0.738291	0.733361	0.772191	0.883098	0.943217	0.979343	1.06901	1.09604	1.20012	1.3092		Hubei	0.316188	0.314088	0.29455	0.254404	0.235005	0.216553	0.201618	0.200399	0.190938	0.109151
			Hunan	0.805335	0.822697	0.858278	0.913832	0.996015	1.09674	1.18476	1.30685	1.41555	1.35549		Hunan	0.248695	0.251217	0.257082	0.26314	0.260394	0.256541	0.255707	0.252031	0.227626	0.082253
			Guangdong	0.911156	0.957356	1.00889	1.0574	1.13001	1.1977	1.26515	1.29625	1.37264	1.43937		Guangdong	0.138684	0.138722	0.133399	0.13003	0.131064	0.129662	0.102024	0.0955322	0.0922883	0.0284028
			Guangxi	0.704512	0.738752	0.753513	0.810174	0.84485	0.875934	1.09976	1.14707	1.52202	1.61671		Guangxi	0.3324	0.346648	0.344295	0.329421	0.326971	0.324138	0.287143	0.291132	0.242852	0.0803752
			Hainan	1.60802	1.66511	1.74305	2.07225	2.25186	2.42718	2.51252	2.49697	2.84755	3.16619		Hainan	0.157706	0.155052	0.126542	0.108965	0.0958886	0.0883019	0.0965291	0.095266	0.0842855	0.0442387
			Chongqing	0.653759	0.75218	0.819333	1.02197	1.0606	1.08096	1.11409	1.27943	1.32228	1.32175		Chongqing	0.319981	0.272263	0.241703	0.208265	0.188139	0.165864	0.164639	0.149994	0.146315	0.108333
			Sichuan	0.635956	0.668298	0.681649	0.790924	0.990915	1.15669	1.28347	1.36586	1.40759	1.4496		Sichuan	0.248355	0.235262	0.234894	0.207507	0.182114	0.169746	0.164029	0.163751	0.163848	0.129291
			Guizhou	1.26749	1.22603	1.15117	1.07027	1.13653	1.12667	1.12017	1.19735	1.3915	1.46098		Guizhou	0.650596	0.605186	0.567666	0.498147	0.420905	0.376602	0.361719	0.340942	0.334294	0.0980607
			Yunnan	0.979227	0.958481	0.993898	1.04939	1.135	1.21317	1.26238	1.21091	1.53544	1.52463		Yunnan	0.466365	0.428192	0.410275	0.390638	0.386475	0.368798	0.350002	0.333713	0.290822	0.20715
			Xizang	1.54495	1.55569	1.46091	1.46167	1.46777	1.4131	1.31325	1.14425	1.45371	1.19491		Xizang	0.386406	0.338503	0.340493	0.327294	0.330946	0.252909	0.256691	0.25571	0.216637	0.311586
			Shanxi	0.628037	0.620477	0.629235	0.683679	0.808412	0.865584	0.852208	0.859607	0.986707	1.10466		Shanxi	0.271324	0.501214	0.458702	0.433119	0.397291	0.38241	0.391397	0.411599	0.371575	0.196631
			Gansu	0.825875	0.872897	0.910161	1.02842	1.33939	1.47141	1.57638	1.62098	1.67879	1.7414		Gansu	0.596981	0.573779	0.543633	0.520407	0.468814	0.441225	0.418616	0.409677	0.375748	0.234218
			Qinghai	0.553929	0.571516	0.572236	0.691139	0.828959	0.88107	1.05299	1.0826	1.29709	1.33625		Qinghai	0.348946	0.324979	0.32794	0.295839	0.266661	0.256404	0.222288	0.213345	0.169471	0.0977446
			Ningxia	0.816096	0.84746	0.851505	0.890124	0.93825	0.966482	1.02012	1.07563	1.18875	1.22662		Ningxia	0.491989	0.481937	0.455938	0.403047	0.389712	0.40323	0.363928	0.349477	0.33047	0.117559
			Xinjiang	0.695967	0.776428	0.83006	0.958708	1.1593	1.19378	1.15432	1.13428	1.46384	1.49055		Xinjiang	0.379885	0.35144	0.309043	0.292063	0.259873	0.259267	0.266463	0.289361	0.211698	0.176132
				Peking University Digital Finance Inclusion Index
			Provinces	2011	2012	2013	2014	2015	2016	2017	2018	2019	2020
			Beijing	79.41	150.65	215.62	235.36	276.38	286.37	329.94	368.54	399	417.88
			Tianjin	60.58	122.96	175.26	200.16	237.53	245.84	284.03	316.88	344.11	361.46
			Hebei	32.42	89.32	144.98	160.76	199.53	214.36	258.17	282.77	305.06	322.7
			Shanxi	33.41	92.98	144.22	167.66	206.3	224.81	259.95	283.65	308.73	325.73
			Neimenggu	28.89	91.68	146.59	172.56	214.55	229.93	258.5	271.57	293.89	309.39
			Liaoning	43.29	103.53	160.07	187.61	226.4	231.41	267.18	290.95	311.01	326.29
			Jilin	24.51	87.23	138.36	165.62	208.2	217.07	254.76	276.08	292.77	308.26
			Heilongjiang	33.58	87.91	141.4	167.8	209.93	221.89	256.78	274.73	292.87	306.08
			Shanghai	80.19	150.77	222.14	239.53	278.11	282.22	336.65	377.73	410.28	431.93
			Jiangsu	62.08	122.03	180.98	204.16	244.01	253.75	297.69	334.02	361.93	381.61
			Zhejiang	77.39	146.35	205.77	224.45	264.85	268.1	318.05	357.45	387.49	406.88
			Anhui	33.07	96.63	150.83	180.59	211.28	228.78	271.6	303.83	330.29	350.16
			Fujian	61.76	123.21	183.1	202.59	245.21	252.67	299.28	334.44	360.51	380.13
			Jiangxi	29.74	91.93	146.13	175.69	208.35	223.76	267.17	296.23	319.13	340.61
			Shandong	38.55	100.35	159.3	181.88	220.66	232.57	272.06	301.13	327.36	347.81
			Henan	28.4	83.68	142.08	166.65	205.34	223.12	266.92	295.76	322.12	340.81
			Hubei	39.82	101.42	164.76	190.14	226.75	239.86	285.28	319.48	344.4	358.64
			Hunan	32.68	93.71	147.71	167.27	206.38	217.69	261.12	286.81	310.85	332.03
			Guangdong	69.48	127.06	184.78	201.53	240.95	248	296.17	331.92	360.61	379.53
			Guangxi	33.89	89.35	141.46	166.12	207.23	223.32	261.94	289.25	309.91	325.17
			Hainan	45.56	102.94	158.26	179.62	230.33	231.56	275.64	309.72	328.75	344.05
			Chongqing	41.89	100.02	159.86	184.71	221.84	233.89	276.31	301.53	325.47	344.76
			Sichuan	40.16	100.13	153.04	173.82	215.48	225.41	267.8	294.3	317.11	334.82
			Guizhou	18.47	75.87	121.22	154.62	193.29	209.45	251.46	276.91	293.51	307.94
			Yunnan	24.91	84.43	137.9	164.05	203.76	217.34	256.27	285.79	303.46	318.48
			Xizang	16.22	68.53	115.1	143.91	186.38	204.73	245.57	274.33	293.79	310.53
			Shanxi	40.96	98.24	148.37	178.73	216.12	229.37	266.85	295.95	322.89	342.04
			Gansu	18.84	76.29	128.39	159.76	199.78	204.11	243.78	266.82	289.14	305.5
			Qinghai	18.33	61.47	118.01	145.93	195.15	200.38	240.2	263.12	282.65	298.23
			Ningxia	31.31	87.13	136.74	165.26	214.7	212.36	255.59	272.92	292.31	310.02
			Xinjiang	20.34	82.45	143.4	163.67	205.49	208.72	248.69	271.84	294.34	308.35
