# Supplementary material for: Empirical analysis of the impact of the digital economy on the green transformation of manufacturing: Evidence from China
Source: PLoS One. 2023 Aug 23;18(8):e0289968. doi: 10.1371/journal.pone.0289968 (PMC10446184; doi:10.1371/journal.pone.0289968)
Supplement: S1 File — (ZIP) [file pone.0289968.s001.zip › S1-file -Digital economy development index.xlsx]

## Sheet: DEDI
Digital economy development index
Provinces	2011	2011	2011	2011	2011	2011	2011	2011	2011	2011
Beijing	0.272204	0.409557	0.408057	0.401249	0.4363	0.427343	0.447802	0.436475	0.448672	0.469973
Tianjin	0.119145	0.162806	0.160389	0.152461	0.151153	0.147377	0.142031	0.136554	0.144929	0.114696
Hebei	0.105654	0.150456	0.15193	0.146038	0.160891	0.16258	0.167706	0.16519	0.157559	0.156398
Shanxi	0.0636733	0.0858756	0.0848481	0.0825572	0.0853393	0.0835651	0.082354	0.0822598	0.073988	0.0769565
Neimenggu	0.0482034	0.0756024	0.0743303	0.0698475	0.0682986	0.0674995	0.0675701	0.0666979	0.0638062	0.0664718
Liaoning	0.145916	0.200008	0.199202	0.189553	0.179472	0.15662	0.154723	0.13986	0.130731	0.130774
Jilin	0.056915	0.0791553	0.0841435	0.0745413	0.0783439	0.0761262	0.0756132	0.0677312	0.0599012	0.0708788
Heilongjiang	0.0720408	0.0771651	0.0752652	0.075758	0.0792017	0.0764752	0.0794909	0.0669232	0.0641411	0.0657411
Shanghai	0.282873	0.38271	0.372959	0.354472	0.360391	0.351417	0.298666	0.316334	0.31047	0.293107
Jiangsu	0.553492	0.744449	0.741424	0.730235	0.747579	0.748014	0.720133	0.670076	0.627827	0.644887
Zhejiang	0.390524	0.510721	0.513215	0.513598	0.556444	0.560292	0.539343	0.533943	0.521647	0.547365
Anhui	0.137272	0.182579	0.198155	0.198173	0.210767	0.225338	0.217805	0.228646	0.22368	0.218254
Fujian	0.157823	0.236079	0.238532	0.236421	0.243254	0.247581	0.245255	0.251043	0.233792	0.222448
Jiangxi	0.0838801	0.107367	0.115122	0.114976	0.116842	0.127278	0.139653	0.150319	0.153392	0.161819
Shandong	0.400825	0.426959	0.43645	0.436315	0.457481	0.468899	0.46816	0.454624	0.405205	0.420111
Henan	0.150202	0.195806	0.207849	0.211079	0.230943	0.243752	0.238653	0.234801	0.21361	0.220854
Hubei	0.142925	0.184819	0.195747	0.19279	0.204252	0.211296	0.208782	0.206934	0.205191	0.208896
Hunan	0.318068	0.162196	0.170917	0.16909	0.171727	0.172906	0.180543	0.18833	0.176667	0.184302
Guangdong	0.697697	0.910968	0.897352	0.893252	0.917936	0.933838	0.947852	0.949104	0.954513	0.931737
Guangxi	0.065235	0.0823815	0.0898627	0.0845305	0.0942677	0.0993856	0.0951528	0.0969315	0.0979552	0.102702
Hainan	0.0489624	0.0660515	0.0720507	0.0667006	0.0605378	0.0623853	0.0594291	0.054584	0.0494371	0.0517465
Chongqing	0.0953016	0.125143	0.131038	0.134324	0.143584	0.154978	0.156231	0.157077	0.150632	0.16065
Sichuan	0.185671	0.244556	0.252647	0.253745	0.260133	0.273399	0.279487	0.287917	0.315477	0.280999
Guizhou	0.0532224	0.0702673	0.073393	0.0751829	0.0869612	0.0948351	0.0881658	0.100034	0.0947857	0.0979345
Yunnan	0.0929337	0.0832135	0.0855734	0.123898	0.092792	0.0957201	0.0947216	0.0959395	0.0893919	0.0906629
Xizang	0.0298152	0.0335479	0.0293925	0.0412091	0.0352592	0.0334067	0.0246976	0.0219905	0.019872	0.0313859
Shanxi	0.113484	0.151403	0.160173	0.156561	0.154258	0.158068	0.164453	0.157742	0.160886	0.148414
Gansu	0.0754128	0.0594949	0.0605777	0.103113	0.0625255	0.0646885	0.0611349	0.056446	0.0590993	0.058468
Qinghai	0.0229259	0.03807	0.0375952	0.0347454	0.0314811	0.0314265	0.0284549	0.0283178	0.0260234	0.0262562
Ningxia	0.0343825	0.0485063	0.0509153	0.05076	0.0464458	0.0471376	0.0476688	0.0492514	0.0436351	0.0395712
Xinjiang	0.0348414	0.052146	0.0547802	0.0510682	0.0528715	0.0543207	0.0515413	0.0513525	0.045344	0.0448201
Average	0.162952	0.204518	0.207222	0.20704	0.212185	0.214773	0.212041	0.209788	0.203944	0.204493
