# Supplementary material for: Empirical analysis of the impact of the digital economy on the green transformation of manufacturing: Evidence from China
Source: PLoS One. 2023 Aug 23;18(8):e0289968. doi: 10.1371/journal.pone.0289968 (PMC10446184; doi:10.1371/journal.pone.0289968)
Supplement: S1 File — (ZIP) [file pone.0289968.s001.zip › S1-file -Explained variable.xlsx]

## Sheet: Explained variable
Explained variables
			Number of employees in manufacturing industry (person)												Manufacturing fixed asset investment (100,000,000)													Manufacturing Industry Electricity (Coal) (10,000 tons)											Industrial waste (100,000,000 tons)
	Number of employees in manufacturing industry (person)		Provinces	2011	2012	2013	2014	2015	2016	2017	2018	2019	2020		Provinces	2011	2012	2013	2014	2015	2016	2017	2018	2019	2020		Provinces	2011	2012	2013	2014	2015	2016	2017	2018	2019	2020		Provinces	2011	2012	2013	2014	2015	2016	2017	2018	2019	2020
Input Indicators	Manufacturing fixed asset investment (100,000,000)		Beijing	128.153	114.422	104.02	102.24	97.05	91.54	82.386	78.318	74.25	70.64		Beijing	355.3	570.2	414.5	451.7	303.4	362.5	384.8	224.338	226.133	376.738		Beijing	874.3	913.1	937.05	952.72	1020.27	1066.89	1142.38	1166	1140	1233		Beijing	4.9	5.1	5.1	3.8	3.8	3.5	3.3	3.3	3	2.9
	Manufacturing Industry Electricity (Coal) (10,000 tons)		Tianjin	186.303	166.342	151.22	156.11	149.19	135.75	122.175	105.188	88.2	97.69		Tianjin	2263	2546.4	2319.9	2548.7	2851.1	3380.4	3230.9	2520.1	2749.43	2765.93		Tianjin	722.5	774.5	794.36	800.6	807.93	805.59	855.14	878	875	982		Tianjin	5.1	5.4	5.4	5.3	5.5	5.5	5.4	5.5	4.5	4.8
Output Indicators	Industrial output value above designated size (100,000,000 yuan)		Hebei	381.267	340.417	309.47	330.25	324.18	316.83	285.147	261.603	238.06	234.89		Hebei	5462.6	6129	8008.9	9566.5	11420.2	12579.8	13450.8	14553.8	14786.6	13293.2		Hebei	3077.7	3251.2	3314.11	3175.66	3264.52	3441.74	3665.66	3856	3934	4294		Hebei	25.2	25.2	24.5	22.5	21.9	20.3	19.1	18.8	18.2	17.7
unexpected output	Industrial waste (10,000 tons)		Shanxi	127.105	113.487	103.17	95.82	88.49	83.58	75.222	81.531	87.84	90.03		Shanxi	1016.3	1365.4	1941.6	2538.8	2678.3	2515.5	2643.4	3029.34	3032.37	3817.75		Shanxi	1765.8	1832.3	1822.63	1737.21	1797.18	1990.61	2160.53	2262	2342	2608		Shanxi	15.5	14.9	14.2	13.7	12.9	13.5	14	13.5	12.4	12.3
			Neimenggu	94.6422	84.502	76.82	81.31	77.06	71.15	64.035	57.3975	50.76	51		Neimenggu	1931.2	2787.5	3829.4	4516	5249.4	3709.8	3562.4	2643.3	2883.84	2606.99		Neimenggu	2016.8	2181.9	2416.74	2542.87	2605.03	2891.87	3353.44	3653	3900	3957		Neimenggu	23.5	23.6	19.7	18.8	17.4	15.7	15.9	14.6	13.4	13.4
			Liaoning	411.192	367.136	333.76	318.9	246.18	182.36	164.124	158.912	153.7	157.21		Liaoning	5839.6	5976.4	7493.1	8632.1	8869.1	6568.3	1765.2	2123.54	1968.52	1830.72		Liaoning	1899.9	2008.5	2038.73	1984.89	2037.4	2135.5	2302.38	2401	2423	2576		Liaoning	23	22.8	22.8	21.4	19.6	18.6	18.7	18.3	16.9	16.5
			Jilin	145.499	129.91	118.1	120.82	119.99	116.45	104.805	87.2975	69.79	58.33		Jilin	3427.3	3207.1	4150.3	4410.2	5102.8	5820	6012.9	5784.41	3574.77	3742.78		Jilin	637	653.8	667.81	651.96	667.63	702.98	750.57	780	805	843		Jilin	27.1	26.5	26.8	23.2	20.9	18.1	16.7	14.1	10	9.2
			Heilongjiang	102.305	91.344	83.04	78.39	73.58	66.75	60.075	51.0625	42.05	40.85		Heilongjiang	1755.9	2012.7	3026.9	3518.4	2610.9	2819.2	3024	3495.74	3464.28	3315.32		Heilongjiang	827.9	845.2	859.42	868.97	896.62	928.57	973.88	996	1014	1089		Heilongjiang	41.7	34	29	23.8	20.6	19.7	19.8	19.5	18.5	17.8
			Shanghai	314.382	280.698	255.18	243.13	229.96	211.54	190.386	189.748	189.11	180.14		Shanghai	1150.9	1097.5	1080.6	1072.2	978.4	757.8	761.3	873.972	1058.38	1276.41		Shanghai	1353.4	1410.6	1369.03	1405.55	1486.02	1526.77	1566.66	1569	1576	1750		Shanghai	72.9	80.4	66.2	64.6	64.4	62.7	61.6	58.9	57.9	65
			Jiangsu	1380.73	1232.79	1120.72	1120.75	1111.63	1086.72	978.048	902.959	827.87	838.27		Jiangsu	11656.4	13103.6	14792.5	17320.5	19170.4	21248.2	22882.9	25445.8	26616.3	24327.3		Jiangsu	4580.9	4956.6	5012.54	5114.7	5458.95	5807.89	6128.27	6264	6374	7101		Jiangsu	193.1	220.1	238	239	248.5	250.1	255.2	248.3	236.9	250.2
			Zhejiang	868.215	775.192	704.72	707.7	690.62	675.69	608.121	636.13	664.14	670.54		Zhejiang	4357.2	4504.7	5333.7	6150.5	6827.5	7609.1	7860.4	8245.56	9309.24	9625.75		Zhejiang	3210.6	3453.1	3506.39	3553.9	3873.19	4192.63	4532.82	4706	4830	5514		Zhejiang	60.7	58.8	55.7	51.6	48.4	46.1	44	40.8	35.7	35.8
			Anhui	328.796	293.568	266.88	288.22	293.03	290.89	261.801	250.671	239.54	256.4		Anhui	4222.5	5072.9	6072.5	7272.9	8378.3	9458.1	10388.3	13847.6	15246.2	14392.4		Anhui	1361.1	1528.1	1585.18	1639.79	1794.98	1921.48	2135.07	2301	2428	2715		Anhui	99.3	98.4	92.7	93.5	93.1	92.2	91	85.2	80.4	82.1
			Fujian	501.744	447.986	407.26	417.06	420.11	406.29	365.661	396.086	426.51	401.82		Fujian	2313.2	3064.8	3765.5	4648.2	5108.6	6108.5	6455.4	7894.95	9173.94	8962.94		Fujian	1579.5	1700.7	1855.79	1851.86	1968.58	2112.72	2313.82	2402	2483	2837		Fujian	75.7	75	75.3	72.5	68.6	64.4	62.1	56	41.1	35.4
			Jiangxi	256.194	228.745	207.95	227.52	240.91	248.73	223.857	221.928	220	223.94		Jiangxi	4433.7	4644.4	5363.1	6561.3	7230.6	8101.1	9190.8	10863.5	12047.6	12891		Jiangxi	867.7	947.1	1018.52	1087.26	1182.5	1293.98	1428.77	1536	1627	1863		Jiangxi	58.7	60.1	61.3	61.6	60.5	60.5	58.8	59.4	50.4	48.7
			Shandong	1029.85	919.512	835.92	850.67	851.87	819.6	737.64	612.715	487.79	483.34		Shandong	9459	1080.1	12713.7	15308.4	18717.7	20923.8	23444.3	24007	16540.8	17797.9		Shandong	3794.6	4083.1	4223.49	5117.05	5390.75	5430.16	6083.87	6219	6940	7383		Shandong	28.1	28.9	28.6	29.6	30.6	28.8	32.5	31.9	31.9	32.6
			Henan	654.229	584.133	531.03	594.36	627.61	640.67	576.603	504.241	431.88	405.83		Henan	6967.9	7903.6	9782.3	11810.5	14112.7	15348	16241.4	16793.6	18170.7	18316		Henan	2747.7	2899.2	2919.57	2879.62	2989.15	3166.17	3417.68	3364	3392	3647		Henan	60.5	59.4	52.6	52.5	50.3	51	50.4	45.2	35.6	28
			Hubei	389.3	347.589	315.99	351.84	330.05	318.04	286.236	302.233	318.23	258.6		Hubei	3406.8	4733.9	6250.1	8050.5	9146.5	10204.6	10522.4	12163.9	13380.3	10102.1		Hubei	1507.9	1629.8	1656.54	1665.16	1763.11	1869	2071.43	2214	2144	2472		Hubei	121.6	92.4	90.2	93.3	91.4	87.8	87.4	91.3	77.6	85.6
			Hunan	346.291	309.188	281.08	288.96	296.71	299.92	269.928	275.874	281.82	287.37		Hunan	3114.2	3929.1	4948.1	6290	7157.8	8565.4	8824.5	11913.1	14105.1	15247.6		Hunan	1346.5	1423.1	1430.88	1447.63	1495.65	1581.51	1745.24	1864	1929	2155		Hunan	98.1	94.4	87.7	90.2	89	86	93.2	90.8	58	62.1
			Guangdong	1753.64	1565.75	1423.41	1437.58	1430.36	1401.97	1261.77	1309.37	1356.97	1279.88		Guangdong	3772.5	4523.3	4923.9	5622.8	7056.9	8785.3	9600.6	9591	9686.91	9192.88		Guangdong	4619.4	4830.1	5235.23	5310.69	5610.13	5958.97	6323.35	6696	6926	7867		Guangdong	121.6	119.6	117	112.5	109.2	107	99.4	94.6	80.4	78.2
			Guangxi	178.603	159.467	144.97	149.65	152.63	155.54	139.986	125.553	111.12	111.05		Guangxi	1944.9	2291	3238.8	3890	4623.2	5209.4	5181.7	6347.58	6931.56	7222.69		Guangxi	1153.9	1237.7	1307.99	1334.32	1359.65	1444.95	1703.04	1907	2029	2238		Guangxi	51.5	57.4	56.8	55.5	49.8	46	47.6	49	34.7	36.5
			Hainan	12.6896	11.33	10.3	9.34	9.09	8.47	7.623	8.0015	8.38	8.74		Hainan	88.6	132.6	191.6	225.2	166.7	119	100.7	62.5347	74.9791	112.244		Hainan	210.3	232	251.88	272.36	287.31	304.95	326.78	355	363	405		Hainan	3.8	3.8	3.9	3.2	3.1	3	2.9	2.8	1.5	1.5
			Chongqing	179.281	160.072	145.52	159.92	170.1	175.6	158.04	150.935	143.83	151.11		Chongqing	1754.4	2056.1	2268.6	2671.4	3215	3950.8	4720.5	5159.51	5618.7	5826.59		Chongqing	723.5	813.3	867.24	875.37	924.89	996.55	1118.79	1160	1186	1341		Chongqing	39.4	40.4	36.7	32.5	30.7	30.4	29.1	28.1	17.1	19.3
			Sichuan	388.868	347.204	315.64	316.64	297.74	286.84	258.156	256.688	255.22	260.73		Sichuan	3368.7	3893.2	4327.5	4940.7	4991.1	5193.4	5910.9	5680.37	5970.07	6089.48		Sichuan	1830.7	1949	2014.79	1992.4	2101.02	2205.18	2459.49	2636	2865	3275		Sichuan	54.7	58.3	44.7	55.4	55.8	51.4	42.5	37.9	23.5	21.8
			Guizhou	58.6555	52.371	47.61	56.71	59.92	63.16	56.844	55.152	53.46	51.2		Guizhou	438.6	792.4	1020.3	1077	1215.9	1204.8	1723.1	1938.49	2250.58	2232.58		Guizhou	1046.7	1126.3	1173.74	1174.21	1241.78	1384.89	1482.12	1541	1586	1743		Guizhou	39.7	27	27.7	25.5	25.7	24.8	25.2	25.4	18.7	20
			Yunnan	88.1989	78.749	71.59	72.63	70.39	67.91	61.119	61.9445	62.77	60.25		Yunnan	758.1	988.3	1223.4	1454.9	1537.2	1526.9	1616.3	1847.43	2067.28	2189.24		Yunnan	1315.9	1459.8	1529.38	1438.61	1410.52	1538.1	1679.08	1812	2025	2139		Yunnan	27.8	25.3	24.6	23	21.1	23.4	21	20.8	16.5	15.7
			Xizang	1.21968	1.089	0.99	1.05	1.04	1.02	0.918	0.954	0.99	1.04		Xizang	35.5	34.8	44.8	47.4	62.1	528.9	38.3	57.6798	65.4666	89.5583		Xizang	27.8	30.7	33.98	40.53	49.22	58.19	69.02	78	82	101		Xizang	1.7	1.7	1.7	1.4	1.5	1.5	1.5	1.5	1.2	1.1
			Shanxi	150.772	134.618	122.38	139.92	125.05	125.88	113.292	117.136	120.98	120.03		Shanxi	1543.2	1877	2338.6	2882.8	3379.6	3596.9	3659	3973.67	4303.49	4441.2		Shanxi	1066.7	1152.2	1226.01	1221.73	1357.06	1494.75	1594.17	1912	1741	2217		Shanxi	13.3	13.8	14	14.2	13.7	14.3	14.5	14.8	10.9	10.9
			Gansu	54.6146	48.763	44.33	46.46	42.6	40.14	36.126	34.688	33.25	30.75		Gansu	521.7	735	970.9	1110.4	1356.8	1232.4	1315.2	1138.96	1421.43	1492.5		Gansu	994.6	1073.2	1095.48	1098.72	1065.15	1164.37	1289.52	1288	1376	1495		Gansu	15.7	13.1	12.8	11.6	11.1	10.4	9.2	8.7	6.2	6.5
			Qinghai	18.5539	16.566	15.06	15.67	15.02	14.65	13.185	12.1475	11.11	9.8		Qinghai	278.3	360	505.2	631.9	699.9	647.6	647	696.172	714.272	371.422		Qinghai	602.2	676.3	723.21	658	637.51	687.01	738.34	716	742	858		Qinghai	2.5	2.9	2.4	2.9	2.6	2.5	2.5	2.8	2.4	2.5
			Ningxia	27.9787	24.981	22.71	23.23	22.82	22.33	20.097	20.5335	20.97	20.1		Ningxia	361.6	423.2	628.1	789.5	789.7	824.7	946.3	950.085	1052.69	1054.8		Ningxia	741.8	811.2	848.75	878.33	886.91	978.3	1064.85	1084	1038	1158		Ningxia	4.9	5	5	4.4	4.4	4.5	4.3	4.4	4.2	4.2
			Xinjiang	52.6187	46.981	42.71	47	45.93	46.26	41.634	43.657	45.68	46.42		Xinjiang	620.2	1148.4	1581.5	1693.5	2017.8	1970.1	1856.3	1687.38	1658.69	1605.61		Xinjiang	1151.5	1539.8	1900.24	2160.34	2316.46	2542.85	2686.48	2868	3099	3460		Xinjiang	12.4	12.8	13.3	11.8	11.7	13.1	12.6	11.5	10.7	11.2
				Industrial output value above designated size (100,000,000 yuan)
			Provinces	2011	2012	2013	2014	2015	2016	2017	2018	2019	2020
			Beijing	9828.81	10954.5	12080.2	12881.4	12425	13040.7	13656.4	15185	16713.6	16983.2
			Tianjin	16999.5	19569.5	22139.6	23381.5	24481.9	24707.2	24932.5	20648.6	16364.7	16721.7
			Hebei	32036.3	34920.1	37803.8	39602.3	39384.9	41546.2	43707.6	39769.7	35831.7	37850.9
			Shanxi	7615.61	7897.29	8178.97	7739.8	6453.58	6650.15	6846.72	9080.39	11314.1	11662.8
			Neimenggu	8491.21	10263.8	12036.5	11508.1	11208	11689.8	12171.6	11127.9	10084.2	10661.5
			Liaoning	39332.6	42844	46355.4	43639.1	29462.7	18558.2	7653.84	17789.3	27924.7	27003
			Jilin	15291	17356.5	19422.1	20632.9	20393	21345.3	22297.6	17441.8	12586	11849.8
			Heilongjiang	6876.39	8143.53	9410.67	9390.9	8809.3	8576.53	8343.76	7567.58	6791.39	6952.92
			Shanghai	28816.5	29703.5	30590.6	31015.6	29700.4	29537.8	29375.3	33707.5	38039.7	37768.4
			Jiangsu	99973.7	113513	127053	135576	141771	150133	158494	135120	111745	118570
			Zhejiang	49812.8	53120	56427.2	59860	59216.7	61463.8	63710.9	66598.7	69486.6	72657.1
			Anhui	20748.3	24738.3	28728.3	32989.7	35437.7	39189.6	42941.5	38374.9	33808.3	34881.8
			Fujian	23101.7	26752.9	30404	34617.8	37140.3	40234.3	43328.4	48813.2	54298	52065.9
			Jiangxi	15314.9	18941.2	22567.4	26525.7	28382.4	31361.5	34340.5	33537.1	32733.7	34084.1
			Shandong	90459.2	104186	117913	129172	134250	139903	145556	110062	74567.9	78582.7
			Henan	35008.4	43066.3	51124.2	59496.8	66031.8	72751.3	79470.7	62058.2	44645.7	43244.6
			Hubei	23508.1	29332.9	35157.7	38992.3	41134.7	44392.3	47649.9	44942.8	42235.7	38059.1
			Hunan	21126	24929.4	28732.7	31151.2	33365.7	36567.9	39770.2	37483.6	35197	36222
			Guangdong	73642.3	86266.9	98891.6	107690	112358	120975	129593	133157	136722	140163
			Guangxi	10949.2	13204.5	15459.7	17517.4	19303.8	21366.5	23429.3	19520.9	15612.5	15726.9
			Hainan	1620.26	1557.72	1495.18	1656.37	1555.85	1475.9	1395.95	1665.68	1935.41	1788.16
			Chongqing	9157.27	11669.8	14182.3	17070.3	19419.8	21972.9	24526	22211.2	19896.5	21487.3
			Sichuan	20774.3	25230	29685.7	32643.2	33622.9	36659.2	39695.6	39131.6	38567.7	41037.2
			Guizhou	2700.37	3730.07	4759.77	5879.8	7057.55	8229.47	9401.39	8295.6	7189.81	6820.9
			Yunnan	6073.38	6769.45	7465.52	7768.67	7483.72	7860.58	8237.44	10109	11980.6	12190.6
			Xizang	42.11	49.4	56.69	68.62	86.23	105.05	123.87	140.01	156.15	161.41
			Shanxi	9003.42	10663.4	12323.3	13825.1	14454.9	16062.6	17670.4	18312.9	18955.3	18199.8
			Gansu	4176.02	4930.9	5685.78	6064.64	5339.69	4950.07	4560.45	5259.84	5959.24	5892.88
			Qinghai	1093.08	1283.85	1474.62	1689.06	1738.55	1992.9	2247.25	1883.86	1520.46	1581.83
			Ningxia	1575.45	1929.63	2283.81	2351.21	2465.39	2734.25	3003.11	3139.36	3275.62	3130.16
			Xinjiang	3896.7	4709.81	5522.92	5975.23	5427.52	5790.95	6154.38	6798.39	7442.41	7641.63

## Sheet: Control variable
Control variable	Level of Economic Development
	Trade Openness		Per capita GDP													Trade Openness												Intensity of foreign direct investment												Environmental Regulation
	Intensity of foreign direct investment		Provinces	2011	2012	2013	2014	2015	2016	2017	2018	2019	2020		Provinces	2011	2012	2013	2014	2015	2016	2017	2018	2019	2020		Provinces	2011	2012	2013	2014	2015	2016	2017	2018	2019	2020		Provinces	2011	2012	2013	2014	2015	2016	2017	2018	2019	2020
	Environmental Regulation		Beijing	86365	93078	101023	107472	114662	124516	137596	153095	164563	164889		Beijing	1.49578	1.4158	1.33969	1.19621	0.850841	0.689135	0.715629	0.822334	0.775457	0.615123		Beijing	764.94	934.15	1018.54	904.97	1035.75	1104.9	1174.05	1096.91	1019.78	1018.9		Beijing	0.00448654	0.789819	0.865801	0.876798	0.833803	0.863275	0.740478	0.74127	0.710826	0.46506
	Policy Support		Tianjin	61137	65346	68937	71198	71021	73830	79837	85757	90058	101614		Tianjin	0.841026	0.843952	0.852768	0.83045	0.693292	0.590326	0.598579	0.605316	0.500773	0.498253		Tianjin	1220.72	1396.31	1541.51	1504.36	1459.27	2068.17	2677.07	1953.03	1228.99	1252.31		Tianjin	0.00176348	0.997802	0.99365	0.993878	0.98577	0.989933	0.988726	0.989298	0.969413	0.9954
Mediator variable	Green Technology Innovation		Hebei	29631	31770	33187	34260	35653	38233	40883	43108	46182	48564		Hebei	0.165429	0.144607	0.149391	0.156766	0.128792	0.108189	0.107388	0.109478	0.10952	0.11752		Hebei	942.03	1191.4	1134.12	1065.35	959.65	892.51	825.37	799.84	774.31	971.71		Hebei	0.000737228	0.380926	0.424036	0.43475	0.562592	0.555271	0.932528	0.572751	0.520585	0.553974
	Industrial structure upgrade		Shanxi	30400	32435	33111	33237	32375	32526	39232	43010	45549	50528		Shanxi	0.0893158	0.0849813	0.0869431	0.0885814	0.0818633	0.0920489	0.0783147	0.0858697	0.0816425	0.0816667		Shanxi	354.3	406.16	507.27	459.87	412.36	393.44	374.52	424.04	473.56	437.18		Shanxi	0.000655395	0.697002	0.649237	0.651717	0.554098	0.483619	0.427357	0.356829	0.374457	0.402252
			Neimenggu	38185	42120	45684	48610	51633	54816	59017	63772	67852	72062		Neimenggu	0.0832556	0.0709728	0.0694886	0.079018	0.0648896	0.0557142	0.061461	0.0641578	0.0611187	0.057875		Neimenggu	486.67	623.95	959.74	799.75	774.83	843.65	912.47	678.19	443.91	313.8		Neimenggu	0.00230791	0.450969	0.497197	0.571766	0.461435	0.458727	0.365641	0.37284	0.268563	0.35245
			Liaoning	37350	40694	43758	45608	46069	46557	49603	53872	57067	58872		Liaoning	0.387552	0.384901	0.393338	0.375711	0.313331	0.28014	0.303014	0.321715	0.279664	0.2492		Liaoning	1442.42	1730.88	1854.86	1726.12	1826.5	1877.78	1929.06	1833.5	1737.94	1663.55		Liaoning	0.00211747	0.434828	0.438798	0.373923	0.309213	0.410262	0.72585	0.413093	0.4533	0.449659
			Jilin	28146	31558	34273	36218	36391	38011	40077	41516	43475	50800		Jilin	0.188248	0.186812	0.180835	0.174698	0.124367	0.116802	0.112052	0.121277	0.106395	0.0993183		Jilin	526.86	484.77	501.08	479.49	468.83	419.34	369.85	323.185	276.52	857.03		Jilin	0.0111795	0.675983	0.808516	0.703463	0.554503	0.557664	0.707037	0.44721	0.432498	0.514756
			Heilongjiang	25915	28732	30901	31744	30583	31258	32454	33977	36001	42635		Heilongjiang	0.255913	0.225218	0.216558	0.210953	0.118631	0.0917685	0.101582	0.135824	0.132097	0.10711		Heilongjiang	339.78	388.18	417.19	478.11	487.72	478.48	469.24	416.875	364.51	283.99		Heilongjiang	0.000614957	0.735994	0.680123	0.644618	0.574783	0.516138	0.874129	0.446818	0.443569	0.46772
			Shanghai	86061	90127	96773	104402	111081	123628	136109	148744	156587	155768		Shanghai	1.44321	1.35245	1.25511	1.21815	1.10276	0.957898	0.954563	0.945103	0.858115	0.859234		Shanghai	2749.37	2847.22	2840.53	2807.47	2942.82	2937.26	2931.7	2832.7	2733.69	2835.45		Shanghai	0.0123372	0.973254	0.971044	0.975171	0.961456	0.957143	0.940036	0.940491	0.939631	0.940851
			Jiangsu	61947	67896	74844	81550	89426	96840	107150	115930	122398	121231		Jiangsu	0.729175	0.673448	0.612524	0.573719	0.505319	0.434559	0.454075	0.470115	0.421137	0.413038		Jiangsu	6875.8	7367.44	7748.59	7946.85	7983.49	8285.42	8587.35	7935.25	7283.15	7193.3		Jiangsu	0.00909646	0.913693	0.967403	0.968262	0.953836	0.915272	0.901309	0.941343	0.904776	0.915417
			Zhejiang	58398	62856	68036	72730	78768	84921	93186	101813	107814	100620		Zhejiang	0.641	0.599682	0.593606	0.585472	0.526062	0.470098	0.475962	0.491972	0.472556	0.499028		Zhejiang	1937.9	2066.87	2091.62	2190.83	2025.26	1901.9	1778.54	1873.53	1968.51	2191.3		Zhejiang	0.00715965	0.915179	0.951488	0.947438	0.95029	0.926812	0.771643	0.942252	0.890736	0.990198
			Anhui	27314	30683	34256	37184	38983	42641	47671	54078	58072	63426		Anhui	0.126891	0.14136	0.145951	0.144127	0.132504	0.111422	0.120144	0.121945	0.123114	0.134291		Anhui	400.99	510.7	565.73	604.75	552.23	547.61	542.99	540.605	538.22	615.61		Anhui	0.00185388	0.85391	0.876454	0.872167	0.900758	0.855923	0.843057	0.929595	0.894299	0.858264
			Fujian	48341	54073	59835	65810	70162	76778	86943	98542	106966	105818		Fujian	0.528666	0.509735	0.496591	0.469444	0.415512	0.349569	0.333526	0.31971	0.301119	0.30604		Fujian	1249.24	1331.44	1382.16	1326.75	1144.07	1008.7	873.33	1156.03	1438.72	1217.2		Fujian	0.000992097	0.892152	0.883872	0.884817	0.763519	0.694763	0.973572	0.623215	0.711582	0.664571
			Jiangxi	25885	28486	31686	34571	36850	40159	43868	49013	52865	56871		Jiangxi	0.179286	0.172186	0.169597	0.180002	0.166759	0.143669	0.144793	0.140003	0.136161	0.149065		Jiangxi	482.29	543.84	620.65	567.24	760.61	799	837.39	646.41	455.43	513.86		Jiangxi	0.0015731	0.545286	#VALUE!	0.565648	0.570845	0.387604	0.914853	0.372255	0.457521	0.455019
			Shandong	40639	44464	48763	52016	56312	59375	63162	66472	70129	72151		Shandong	0.398529	0.377257	0.371556	0.359969	0.287221	0.26322	0.277095	0.28955	0.277879	0.288995		Shandong	2507.61	3134.13	2834.17	3532.85	3322.64	3285.79	3248.94	2721.15	2193.37	1758.04		Shandong	0.0336627	0.930785	0.942856	0.95732	0.92479	0.843003	0.89841	0.795235	0.812807	0.784825
			Henan	28009	30820	33618	36686	39209	42341	46959	52114	55825	55435		Henan	0.0818084	0.117905	0.125098	0.124026	0.13131	0.116774	0.114302	0.109454	0.101362	0.116726		Henan	564.07	516.42	533.43	638.79	677.54	633.58	589.62	497.985	406.35	452.35		Henan	0.00270485	0.760436	0.766192	0.773933	0.778155	0.73555	0.776223	0.735544	0.58048	0.746858
			Hubei	34738	39163	43838	48630	52015	56836	63180	71109	76712	74440		Hubei	0.111156	0.0933831	0.0946129	0.100581	0.0990796	0.0779438	0.0821339	0.082899	0.0830439	0.0945645		Hubei	1068.48	1070.5	1056.07	1267.12	1373.04	1426.98	1480.92	1330.02	1179.12	1147.84		Hubei	0.00353485	0.753783	0.757401	0.766766	0.677806	0.575491	0.886522	0.593195	0.682952	0.687437
			Hunan	28734	32048	35328	38549	42216	45356	49448	52809	57746	62900		Hunan	0.0661004	0.0683078	0.0705694	0.0786238	0.067765	0.0561385	0.0703024	0.0844295	0.103978	0.111656		Hunan	243.39	293.36	393.05	384.16	403.85	418.87	433.89	426.635	419.38	396.91		Hunan	0.022904	0.639237	0.641968	0.636018	0.657171	0.750752	0.692301	0.826137	0.741356	0.75
			Guangdong	50676	54038	58860	63809	69283	75213	82686	88781	94448	88210		Guangdong	1.13597	1.13924	1.15265	1.04227	0.903018	0.767371	0.724951	0.716139	0.633571	0.610194		Guangdong	4110.29	4640.39	4861.55	4990.36	4830.19	4526.64	4223.09	4772.08	5321.07	4897.25		Guangdong	0.0120022	0.871345	0.0084982	0.863711	0.909788	0.874153	0.955289	0.837697	0.81962	0.810916
			Guangxi	22258	24238	26483	28687	30990	33458	36595	40012	42964	44309		Guangxi	0.149661	0.172155	0.174048	0.196958	0.22787	0.195042	0.214718	0.209496	0.212017	0.209748		Guangxi	363.8	517.94	573.39	558.07	666.78	650.18	633.58	629.005	624.43	705.11		Guangxi	0.00181363	0.674162	0.706781	0.629296	0.628924	0.646728	0.831207	0.567892	0.513249	0.486047
			Hainan	28224	31627	34974	38349	41164	44752	48810	52801	56740	55131		Hainan	0.341707	0.338875	0.317417	0.303548	0.246859	0.18312	0.152237	0.171139	0.162843	0.162087		Hainan	228.54	225.94	355.44	336.88	322.48	305.66	288.84	250.755	212.67	191.11		Hainan	0.000285198	0.617028	0.653185	0.531605	0.635071	0.639394	0.921305	0.425629	0.508439	0.677871
			Chongqing	35017	39548	44049	49062	53398	59433	65538	69901	75828	78170		Chongqing	0.189712	0.30283	0.348006	0.430701	0.3064	0.229803	0.219057	0.241566	0.234717	0.24861		Chongqing	310.83	425.29	646.97	691.65	744.19	768.98	793.77	809.235	824.7	821.54		Chongqing	0.00170952	0.824748	0.852363	0.863165	0.857143	0.788396	0.706011	0.706125	0.73758	0.840229
			Sichuan	26163	29669	32772	35565	37129	40251	45768	51556	55472	58126		Sichuan	0.149628	0.163172	0.160718	0.160373	0.111345	0.0982004	0.118586	0.138333	0.140076	0.158755		Sichuan	524.93	567.29	1137.35	945.14	682.74	872.41	1062.08	852.43	642.78	672.55		Sichuan	0.00614689	0.458926	0.412662	0.434146	0.447142	0.39201	0.809619	0.397354	0.356218	0.379521
			Guizhou	16165	19394	22825	26171	29956	33291	38137	42767	46433	46267		Guizhou	0.0574436	0.0649169	0.0686241	0.0774992	0.0765215	0.0318998	0.0395955	0.032683	0.0258508	0.029288		Guizhou	44.76	57.05	63.46	80.27	43.41	52.39	61.37	60.19	59.01	109.2		Guizhou	0.00170434	0.617594	0.507685	0.583293	0.607938	0.58429	0.340936	0.556078	0.494424	0.69462
			Yunnan	20629	23891	27447	29874	31642	34416	38629	43366	47944	51975		Yunnan	0.111088	0.124976	0.130212	0.139163	0.10805	0.0802465	0.0837268	0.0943759	0.0957509	0.105313		Yunnan	154.59	175.17	171.52	148.4	173.06	176.91	180.76	141.56	102.36	82.86		Yunnan	0.00506135	0.494962	0.524565	0.498321	0.510171	0.509831	0.359016	0.39082	0.411335	0.518514
			Xizang	20265	23249	26731	29852	32517	35844	40408	45476	48902	52345		Xizang	0.14661	0.318211	0.264527	0.158377	0.0578268	0.0439956	0.0422444	0.0308252	0.027323	0.0107716		Xizang	4.48	4.36	4.15	3.81	3.46	3.08	2.7	34.695	66.69	63.81		Xizang	0	0.0163943	0.0138305	0.0208828	0.03	0.0305164	0.00757429	0.0183246	0.0210526	0.0953608
			Shanxi	32562	37733	42318	46167	47301	50081	56154	62195	66649	66292		Shanxi	0.0794014	0.0690644	0.0835221	0.103781	0.11246	0.103777	0.123566	0.146944	0.130584	0.137627		Shanxi	301.91	361.8	379.83	714.12	809.53	807.16	804.79	656.565	508.34	971.48		Shanxi	0.00243339	0.61288	0.635154	0.629312	0.654019	0.767692	0.857158	0.355719	0.376997	0.518343
			Gansu	18801	20978	23313	25202	25264	26520	28026	30797	32995	35995		Gansu	0.119597	0.108926	0.112326	0.0874878	0.0800465	0.0652842	0.0434171	0.0489702	0.0417886	0.0404762		Gansu	90.3	97.16	100.75	85.52	117.01	115.65	114.29	115.235	116.18	66.42		Gansu	0.00166774	0.538586	0.558638	0.502562	0.528674	0.516205	0.907147	0.45988	0.42386	0.514495
			Qinghai	24220	26784	29772	31824	34322	38213	41366	45738	48570	50819		Qinghai	0.0444921	0.0499791	0.0540366	0.0613631	0.0634884	0.0446938	0.0175569	0.0174649	0.012226	0.00730723		Qinghai	52.86	56.36	59.36	60.51	54.69	62.21	69.73	41.45	13.17	29.69		Qinghai	0.00468996	0.555313	0.549227	0.563377	0.487423	0.499352	0.931576	0.550323	0.593023	0.438311
			Ningxia	30365	33125	35772	37605	38805	41427	47177	51248	54217	54528		Ningxia	0.0780926	0.0686546	0.0912348	0.145003	0.0956776	0.0771785	0.10393	0.0710083	0.0614417	0.030006		Ningxia	33.68	33.81	37.54	43.09	42.35	41.48	40.61	37.8	34.99	56.19		Ningxia	0.00293351	0.690384	0.7318	0.792656	0.621283	0.521282	0.324507	0.390609	0.37233	0.4626
			Xinjiang	29757	33375	37325	40609	39959	40484	46089	51950	54280	53593		Xinjiang	0.230572	0.224132	0.216745	0.197137	0.139486	0.120872	0.121643	0.103048	0.115075	0.10224		Xinjiang	42.28	60.85	85.1	97.53	99.94	116.29	132.64	122.56	112.48	115.82		Xinjiang	0.0103485	0.515627	0.51858	0.556378	0.569049	0.485346	0.936885	0.456142	0.495252	0.433291
				Green Technology Innovation
			Provinces	2011	2012	2013	2014	2015	2016	2017	2018	2019	2020
			Beijing	9238	11024	13310	12259	10580	10304	10490	11010	12142	13188
			Tianjin	14658	12219	11977	13213	9800	10767	11373	11797	12714	14449
			Hebei	6292	7541	7194	8024	7489	8428	10238	11449	14913	20229
			Shanxi	2171	2726	2938	2426	1910	2206	3119	3913	4778	6539
			Neimenggu	1314	1567	1581	1570	1228	1509	1606	1686	1996	2527
			Liaoning	7416	8641	8568	8857	5494	6910	8228	9876	12212	14329
			Jilin	2631	2683	6516	2356	2548	2470	2791	2842	3511	3741
			Heilongjiang	4148	3384	3438	3624	2760	2677	3252	3036	3658	4501
			Shanghai	15726	17042	17295	18927	14378	15046	16121	18259	20836	22755
			Jiangsu	38009	53973	58353	62306	57204	64029	69653	80921	95797	102826
			Zhejiang	34186	41874	47778	51466	55123	63124	72083	87445	110063	133346
			Anhui	11174	15137	17320	18185	17025	19920	22904	25728	27734	32863
			Fujian	6721	9123	10534	10736	9737	11833	14971	18067	22275	27029
			Jiangxi	2870	3241	4381	5139	4635	8371	11689	15614	20589	23138
			Shandong	23040	28171	31100	34050	28306	32952	38273	40440	44196	59946
			Henan	7880	9106	11150	11341	9780	10385	13058	16230	19035	22244
			Hubei	8633	9629	10722	11678	8934	10450	12460	15372	17737	20290
			Hunan	7525	8418	9089	9758	6402	7632	10204	15020	21343	26253
			Guangdong	32879	43314	47387	49177	43456	66843	103149	121523	146954	166140
			Guangxi	3468	3320	3332	3328	2781	3217	3232	3444	4846	6502
			Hainan	426	594	704	843	500	512	549	706	835	1018
			Chongqing	4612	5693	6820	8580	7352	9243	11227	12812	14274	16907
			Sichuan	10035	11656	12681	13374	6971	8846	11583	13962	17648	22133
			Guizhou	1749	1978	1908	1802	1623	2231	2537	3102	4235	4993
			Yunnan	1485	1512	1903	2123	2503	3834	4208	4150	5661	5532
			Xizang	7	11	8	16	16	24	22	38	39	52
			Shanxi	5035	6052	6491	6684	4434	4506	5093	6103	7595	9810
			Gansu	1192	1759	1629	1817	1291	1222	1209	1279	1458	1565
			Qinghai	94	103	111	130	121	126	369	195	259	308
			Ningxia	887	1131	966	1049	981	1102	1194	1350	1448	1777
			Xinjiang	731	826	1103	1025	924	1153	976	936	1018	1195
				advancement of industrial structure												rationalization of industrial structure
			Provinces	2011	2012	2013	2014	2015	2016	2017	2018	2019	2020		Provinces	2011	2012	2013	2014	2015	2016	2017	2018	2019	2020
			Beijing	3.29467	3.36758	3.44334	3.65848	4.03548	4.16526	4.23668	4.34759	5.16924	5.29682		Beijing	0.0331381	0.0313245	0.0295136	0.0270167	0.0267321	0.0285597	0.0290229	0.0286712	0.0248887	0.0155902
			Tianjin	0.880391	0.909157	0.948926	1.00819	1.11954	1.33316	1.42049	1.44907	1.80108	1.88787		Tianjin	0.0724495	0.0670943	0.058252	0.0607303	0.061521	0.0537643	0.0529251	0.0508431	0.0345094	0.0224531
			Hebei	0.646245	0.670171	0.680045	0.730097	0.832689	0.873092	0.949131	1.03692	1.32297	1.37746		Hebei	0.177685	0.159576	0.145012	0.144289	0.140461	0.148188	0.153874	0.151248	0.139821	0.0450862
			Shanxi	0.596943	0.695671	0.74135	0.902252	1.30703	1.43898	1.18461	1.26789	1.17386	1.17646		Shanxi	0.36292	0.320437	0.290815	0.273374	0.256124	0.252811	0.281742	0.277209	0.307414	0.163505
			Neimenggu	0.624046	0.639721	0.676866	0.770034	0.801449	0.927919	1.25737	1.28217	1.25101	1.23276		Neimenggu	0.481372	0.457834	0.398963	0.366674	0.381178	0.375688	0.301342	0.301806	0.296533	0.218565
			Liaoning	0.671402	0.715024	0.734895	0.831178	1.01542	1.33239	1.33776	1.32238	1.38497	1.42853		Liaoning	0.229849	0.218516	0.188344	0.181245	0.174283	0.155677	0.167149	0.176324	0.0611418	0.133257
			Jilin	0.655782	0.650856	0.672752	0.685168	0.779527	0.895557	0.978874	1.17036	1.52478	1.48677		Jilin	0.367344	0.353349	0.310189	0.286118	0.262483	0.268455	0.26198	0.22235	0.138968	0.216167
			Heilongjiang	0.718734	0.917633	1.00502	1.24154	1.59482	1.88946	2.18609	2.31453	1.8851	1.94537		Heilongjiang	0.293567	0.20896	0.161105	0.122875	0.106978	0.0938141	0.0847205	0.0864641	0.0336415	0.0424769
			Shanghai	1.40553	1.55309	1.67482	1.87026	2.13023	2.33907	2.27117	2.34707	2.69462	2.75112		Shanghai	0.0167941	0.0240803	0.020639	0.0180388	0.0216784	0.0248239	0.0206611	0.0204488	0.0215626	0.0219488
			Jiangsu	0.826964	0.86712	0.908146	0.991735	1.06371	1.11762	1.1168	1.14441	1.15347	1.21999		Jiangsu	0.0937556	0.0862478	0.082664	0.0812976	0.0738009	0.0748305	0.0729389	0.0703578	0.0662786	0.0486187
			Zhejiang	0.856523	0.905569	0.939857	1.00238	1.0827	1.13668	1.24155	1.30709	1.26805	1.36415		Zhejiang	0.0565876	0.0574062	0.0531772	0.0585459	0.058481	0.0528394	0.0529601	0.0521494	0.0449313	0.00789741
			Anhui	0.598835	0.598466	0.604272	0.666086	0.785808	0.84746	0.903349	0.977217	1.22966	1.26497		Anhui	0.254788	0.234857	0.214808	0.188807	0.161916	0.157293	0.15487	0.157006	0.157773	0.095737
			Fujian	0.758473	0.75944	0.751905	0.761113	0.82641	0.876568	0.951699	0.939619	0.933693	1.02528		Fujian	0.107199	0.0972352	0.0933055	0.093435	0.0890219	0.0865508	0.0888529	0.0883343	0.0983334	0.0591606
			Jiangxi	0.613594	0.646165	0.655766	0.701143	0.777409	0.879426	0.887317	0.961662	1.07498	1.1155		Jiangxi	0.18674	0.16618	0.15574	0.145757	0.130369	0.123116	0.122754	0.118477	0.109528	0.0530517
			Shandong	0.723271	0.776967	0.821196	0.897597	0.96783	1.01302	1.05815	1.12591	1.32953	1.3684		Shandong	0.193645	0.181767	0.164328	0.15579	0.144938	0.15074	0.150154	0.148349	0.140092	0.106198
			Henan	0.518032	0.549272	0.57791	0.727507	0.830213	0.877252	0.914833	0.986241	1.10219	1.17017		Henan	0.253436	0.237576	0.212724	0.216193	0.201449	0.207429	0.202207	0.190306	0.189854	0.0840069
			Hubei	0.738291	0.733361	0.772191	0.883098	0.943217	0.979343	1.06901	1.09604	1.20012	1.3092		Hubei	0.316188	0.314088	0.29455	0.254404	0.235005	0.216553	0.201618	0.200399	0.190938	0.109151
			Hunan	0.805335	0.822697	0.858278	0.913832	0.996015	1.09674	1.18476	1.30685	1.41555	1.35549		Hunan	0.248695	0.251217	0.257082	0.26314	0.260394	0.256541	0.255707	0.252031	0.227626	0.082253
			Guangdong	0.911156	0.957356	1.00889	1.0574	1.13001	1.1977	1.26515	1.29625	1.37264	1.43937		Guangdong	0.138684	0.138722	0.133399	0.13003	0.131064	0.129662	0.102024	0.0955322	0.0922883	0.0284028
			Guangxi	0.704512	0.738752	0.753513	0.810174	0.84485	0.875934	1.09976	1.14707	1.52202	1.61671		Guangxi	0.3324	0.346648	0.344295	0.329421	0.326971	0.324138	0.287143	0.291132	0.242852	0.0803752
			Hainan	1.60802	1.66511	1.74305	2.07225	2.25186	2.42718	2.51252	2.49697	2.84755	3.16619		Hainan	0.157706	0.155052	0.126542	0.108965	0.0958886	0.0883019	0.0965291	0.095266	0.0842855	0.0442387
			Chongqing	0.653759	0.75218	0.819333	1.02197	1.0606	1.08096	1.11409	1.27943	1.32228	1.32175		Chongqing	0.319981	0.272263	0.241703	0.208265	0.188139	0.165864	0.164639	0.149994	0.146315	0.108333
			Sichuan	0.635956	0.668298	0.681649	0.790924	0.990915	1.15669	1.28347	1.36586	1.40759	1.4496		Sichuan	0.248355	0.235262	0.234894	0.207507	0.182114	0.169746	0.164029	0.163751	0.163848	0.129291
			Guizhou	1.26749	1.22603	1.15117	1.07027	1.13653	1.12667	1.12017	1.19735	1.3915	1.46098		Guizhou	0.650596	0.605186	0.567666	0.498147	0.420905	0.376602	0.361719	0.340942	0.334294	0.0980607
			Yunnan	0.979227	0.958481	0.993898	1.04939	1.135	1.21317	1.26238	1.21091	1.53544	1.52463		Yunnan	0.466365	0.428192	0.410275	0.390638	0.386475	0.368798	0.350002	0.333713	0.290822	0.20715
			Xizang	1.54495	1.55569	1.46091	1.46167	1.46777	1.4131	1.31325	1.14425	1.45371	1.19491		Xizang	0.386406	0.338503	0.340493	0.327294	0.330946	0.252909	0.256691	0.25571	0.216637	0.311586
			Shanxi	0.628037	0.620477	0.629235	0.683679	0.808412	0.865584	0.852208	0.859607	0.986707	1.10466		Shanxi	0.271324	0.501214	0.458702	0.433119	0.397291	0.38241	0.391397	0.411599	0.371575	0.196631
			Gansu	0.825875	0.872897	0.910161	1.02842	1.33939	1.47141	1.57638	1.62098	1.67879	1.7414		Gansu	0.596981	0.573779	0.543633	0.520407	0.468814	0.441225	0.418616	0.409677	0.375748	0.234218
			Qinghai	0.553929	0.571516	0.572236	0.691139	0.828959	0.88107	1.05299	1.0826	1.29709	1.33625		Qinghai	0.348946	0.324979	0.32794	0.295839	0.266661	0.256404	0.222288	0.213345	0.169471	0.0977446
			Ningxia	0.816096	0.84746	0.851505	0.890124	0.93825	0.966482	1.02012	1.07563	1.18875	1.22662		Ningxia	0.491989	0.481937	0.455938	0.403047	0.389712	0.40323	0.363928	0.349477	0.33047	0.117559
			Xinjiang	0.695967	0.776428	0.83006	0.958708	1.1593	1.19378	1.15432	1.13428	1.46384	1.49055		Xinjiang	0.379885	0.35144	0.309043	0.292063	0.259873	0.259267	0.266463	0.289361	0.211698	0.176132
				Peking University Digital Finance Inclusion Index
			Provinces	2011	2012	2013	2014	2015	2016	2017	2018	2019	2020
			Beijing	79.41	150.65	215.62	235.36	276.38	286.37	329.94	368.54	399	417.88
			Tianjin	60.58	122.96	175.26	200.16	237.53	245.84	284.03	316.88	344.11	361.46
			Hebei	32.42	89.32	144.98	160.76	199.53	214.36	258.17	282.77	305.06	322.7
			Shanxi	33.41	92.98	144.22	167.66	206.3	224.81	259.95	283.65	308.73	325.73
			Neimenggu	28.89	91.68	146.59	172.56	214.55	229.93	258.5	271.57	293.89	309.39
			Liaoning	43.29	103.53	160.07	187.61	226.4	231.41	267.18	290.95	311.01	326.29
			Jilin	24.51	87.23	138.36	165.62	208.2	217.07	254.76	276.08	292.77	308.26
			Heilongjiang	33.58	87.91	141.4	167.8	209.93	221.89	256.78	274.73	292.87	306.08
			Shanghai	80.19	150.77	222.14	239.53	278.11	282.22	336.65	377.73	410.28	431.93
			Jiangsu	62.08	122.03	180.98	204.16	244.01	253.75	297.69	334.02	361.93	381.61
			Zhejiang	77.39	146.35	205.77	224.45	264.85	268.1	318.05	357.45	387.49	406.88
			Anhui	33.07	96.63	150.83	180.59	211.28	228.78	271.6	303.83	330.29	350.16
			Fujian	61.76	123.21	183.1	202.59	245.21	252.67	299.28	334.44	360.51	380.13
			Jiangxi	29.74	91.93	146.13	175.69	208.35	223.76	267.17	296.23	319.13	340.61
			Shandong	38.55	100.35	159.3	181.88	220.66	232.57	272.06	301.13	327.36	347.81
			Henan	28.4	83.68	142.08	166.65	205.34	223.12	266.92	295.76	322.12	340.81
			Hubei	39.82	101.42	164.76	190.14	226.75	239.86	285.28	319.48	344.4	358.64
			Hunan	32.68	93.71	147.71	167.27	206.38	217.69	261.12	286.81	310.85	332.03
			Guangdong	69.48	127.06	184.78	201.53	240.95	248	296.17	331.92	360.61	379.53
			Guangxi	33.89	89.35	141.46	166.12	207.23	223.32	261.94	289.25	309.91	325.17
			Hainan	45.56	102.94	158.26	179.62	230.33	231.56	275.64	309.72	328.75	344.05
			Chongqing	41.89	100.02	159.86	184.71	221.84	233.89	276.31	301.53	325.47	344.76
			Sichuan	40.16	100.13	153.04	173.82	215.48	225.41	267.8	294.3	317.11	334.82
			Guizhou	18.47	75.87	121.22	154.62	193.29	209.45	251.46	276.91	293.51	307.94
			Yunnan	24.91	84.43	137.9	164.05	203.76	217.34	256.27	285.79	303.46	318.48
			Xizang	16.22	68.53	115.1	143.91	186.38	204.73	245.57	274.33	293.79	310.53
			Shanxi	40.96	98.24	148.37	178.73	216.12	229.37	266.85	295.95	322.89	342.04
			Gansu	18.84	76.29	128.39	159.76	199.78	204.11	243.78	266.82	289.14	305.5
			Qinghai	18.33	61.47	118.01	145.93	195.15	200.38	240.2	263.12	282.65	298.23
			Ningxia	31.31	87.13	136.74	165.26	214.7	212.36	255.59	272.92	292.31	310.02
			Xinjiang	20.34	82.45	143.4	163.67	205.49	208.72	248.69	271.84	294.34	308.35
